# Supplementary material for: Effect of Six Lactic Acid Bacteria Strains on Physicochemical Characteristics, Antioxidant Activities and Sensory Properties of Fermented Orange Juices
Source: Foods. 2022 Jun 28;11(13):1920. doi: 10.3390/foods11131920 (PMC9265423; doi:10.3390/foods11131920)
Supplement: Supplementary file 1 [file foods-11-01920-s001.zip]

Archive with 1 entries (1 files):
- foods-1782667-supplementary.pdf
